# Supplementary material for: Long-Term Effects of Mountain Hiking vs. Forest Therapy on Physical and Mental Health of Couples: A Randomized Controlled Trial
Source: Int J Environ Res Public Health. 2023 Jan 13;20(2):1469. doi: 10.3390/ijerph20021469 (PMC9859399; doi:10.3390/ijerph20021469)
Supplement: Supplementary file 1 [file ijerph-20-01469-s001.zip]

Archive with 1 entries (1 files):
- ijerph-2058178-supplementary.pdf
